# Supplementary material for: Self‐Assembled Moiré Superlattices of Ti3C2T x MXene for Future Twistronic Applications
Source: Adv Sci (Weinh). 2025 Jul 30;12(45):e04394. doi: 10.1002/advs.202504394 (PMC12677666; doi:10.1002/advs.202504394)
Supplement: Supplementary file 2 — Supporting Information [file ADVS-12-e04394-s001.zip]

Archive with 2 entries (2 files):
- figure2a.xlsx
- figure4d.xlsx
