# Supplementary material for: Self‐Assembled Moiré Superlattices of Ti3C2T x MXene for Future Twistronic Applications
Source: Adv Sci (Weinh). 2025 Jul 30;12(45):e04394. doi: 10.1002/advs.202504394 (PMC12677666; doi:10.1002/advs.202504394)
Supplement: Supplementary file 2 — Supporting Information [file ADVS-12-e04394-s001.zip › figure2a.xlsx]

## Sheet: Sheet1
angle	L_cal	angle1	L_cal1
0	inf	0	inf
0.1	154.183	0.1	6.18858
0.2	77.0915	0.2	6.16399
0.3	51.3944	0.3	6.12365
0.4	38.5458	0.4	6.06848
0.5	30.8367	0.5	5.9997
0.6	25.6973	0.6	5.91872
0.7	22.0263	0.7	5.82712
0.8	19.273	0.8	5.72654
0.9	17.1316	0.9	5.61861
1	15.4185	1	5.50492
1.1	14.0168	1.1	5.38695
1.2	12.8488	1.2	5.26607
1.3	11.8605	1.3	5.14349
1.4	11.0133	1.4	5.02026
1.5	10.2792	1.5	4.89729
1.6	9.63675	1.6	4.77535
1.7	9.06992	1.7	4.65505
1.8	8.56607	1.8	4.5369
1.9	8.11526	1.9	4.42129
2	7.70954	2	4.30852
2.1	7.34246	2.1	4.1988
2.2	7.00875	2.2	4.09228
2.3	6.70406	2.3	3.98906
2.4	6.42476	2.4	3.88918
2.5	6.16781	2.5	3.79265
2.6	5.93062	2.6	3.69944
2.7	5.71101	2.7	3.60951
2.8	5.50708	2.8	3.52279
2.9	5.31722	2.9	3.43921
3	5.14002	3	3.35867
3.1	4.97425	3.1	3.28108
3.2	4.81884	3.2	3.20633
3.3	4.67286	3.3	3.13433
3.4	4.53546	3.4	3.06497
3.5	4.40591	3.5	2.99815
3.6	4.28356	3.6	2.93376
3.7	4.16783	3.7	2.8717
3.8	4.05819	3.8	2.81188
3.9	3.95417	3.9	2.75419
4	3.85536	4	2.69855
4.1	3.76136	4.1	2.64487
4.2	3.67184	4.2	2.59305
4.3	3.58649	4.3	2.54303
4.4	3.50502	4.4	2.49471
4.5	3.42717	4.5	2.44803
4.6	3.3527	4.6	2.40292
4.7	3.28141	4.7	2.35929
4.8	3.21308	4.8	2.3171
4.9	3.14755	4.9	2.27627
5	3.08464	5	2.23676
5.1	3.02419	5.1	2.19849
5.2	2.96607	5.2	2.16142
5.3	2.91015	5.3	2.12551
5.4	2.8563	5.4	2.09069
5.5	2.8044	5.5	2.05692
5.6	2.75436	5.6	2.02417
5.7	2.70608	5.7	1.99238
5.8	2.65946	5.8	1.96153
5.9	2.61443	5.9	1.93156
6	2.57089	6	1.90245
6.1	2.52878	6.1	1.87416
6.2	2.48804	6.2	1.84667
6.3	2.44858	6.3	1.81993
6.4	2.41036	6.4	1.79392
6.5	2.37332	6.5	1.76861
6.6	2.3374	6.6	1.74398
6.7	2.30255	6.7	1.71999
6.8	2.26873	6.8	1.69664
6.9	2.23589	6.9	1.67388
7	2.20398	7	1.6517
7.1	2.17298	7.1	1.63009
7.2	2.14284	7.2	1.60901
7.3	2.11352	7.3	1.58846
7.4	2.085	7.4	1.5684
7.5	2.05724	7.5	1.54883
7.6	2.03021	7.6	1.52973
7.7	2.00388	7.7	1.51108
7.8	1.97823	7.8	1.49286
7.9	1.95323	7.9	1.47507
8	1.92885	8	1.45769
8.1	1.90508	8.1	1.4407
8.2	1.88189	8.2	1.42409
8.3	1.85925	8.3	1.40785
8.4	1.83716	8.4	1.39197
8.5	1.81558	8.5	1.37643
8.6	1.79451	8.6	1.36123
8.7	1.77392	8.7	1.34636
8.8	1.7538	8.8	1.3318
8.9	1.73414	8.9	1.31754
9	1.71491	9	1.30358
9.1	1.6961	9.1	1.28991
9.2	1.6777	9.2	1.27651
9.3	1.6597	9.3	1.26339
9.4	1.64209	9.4	1.25053
9.5	1.62484	9.5	1.23792
9.6	1.60795	9.6	1.22556
9.7	1.59141	9.7	1.21344
9.8	1.57521	9.8	1.20156
9.9	1.55934	9.9	1.1899
10	1.54379	10	1.17846
10.1	1.52854	10.1	1.16724
10.2	1.5136	10.2	1.15622
10.3	1.49894	10.3	1.14541
10.4	1.48457	10.4	1.1348
10.5	1.47047	10.5	1.12438
10.6	1.45663	10.6	1.11414
10.7	1.44306	10.7	1.10409
10.8	1.42974	10.8	1.09422
10.9	1.41666	10.9	1.08452
11	1.40382	11	1.07498
11.1	1.39121	11.1	1.06562
11.2	1.37883	11.2	1.05641
11.3	1.36666	11.3	1.04736
11.4	1.35472	11.4	1.03846
11.5	1.34297	11.5	1.02971
11.6	1.33144	11.6	1.0211
11.7	1.3201	11.7	1.01264
11.8	1.30895	11.8	1.00431
11.9	1.29799	11.9	0.99612
12	1.28721	12	0.98806
12.1	1.27661	12.1	0.980129
12.2	1.26619	12.2	0.972323
12.3	1.25593	12.3	0.964639
12.4	1.24584	12.4	0.957076
12.5	1.23591	12.5	0.949629
12.6	1.22614	12.6	0.942296
12.7	1.21653	12.7	0.935076
12.8	1.20706	12.8	0.927964
12.9	1.19774	12.9	0.92096
13	1.18857	13	0.914059
13.1	1.17954	13.1	0.907261
13.2	1.17064	13.2	0.900563
13.3	1.16188	13.3	0.893963
13.4	1.15325	13.4	0.887459
13.5	1.14474	13.5	0.881048
13.6	1.13636	13.6	0.874728
13.7	1.12811	13.7	0.868499
13.8	1.11997	13.8	0.862357
13.9	1.11195	13.9	0.856302
14	1.10405	14	0.85033
14.1	1.09626	14.1	0.844442
14.2	1.08858	14.2	0.838634
14.3	1.08101	14.3	0.832905
14.4	1.07354	14.4	0.827254
14.5	1.06617	14.5	0.821679
14.6	1.05891	14.6	0.816179
14.7	1.05175	14.7	0.810752
14.8	1.04468	14.8	0.805396
14.9	1.03771	14.9	0.800111
15	1.03083	15	0.794895
15.1	1.02404	15.1	0.789746
15.2	1.01734	15.2	0.784664
15.3	1.01073	15.3	0.779646
15.4	1.00421	15.4	0.774693
15.5	0.997768	15.5	0.769802
15.6	0.991412	15.6	0.764972
15.7	0.985136	15.7	0.760203
15.8	0.97894	15.8	0.755493
15.9	0.972823	15.9	0.750842
16	0.966782	16	0.746247
16.1	0.960816	16.1	0.741708
16.2	0.954924	16.2	0.737225
16.3	0.949105	16.3	0.732795
16.4	0.943357	16.4	0.728419
16.5	0.937679	16.5	0.724094
16.6	0.932069	16.6	0.719821
16.7	0.926527	16.7	0.715598
16.8	0.921052	16.8	0.711425
16.9	0.915641	16.9	0.7073
17	0.910294	17	0.703223
17.1	0.90501	17.1	0.699193
17.2	0.899787	17.2	0.69521
17.3	0.894625	17.3	0.691271
17.4	0.889523	17.4	0.687377
17.5	0.884479	17.5	0.683527
17.6	0.879493	17.6	0.67972
17.7	0.874564	17.7	0.675956
17.8	0.86969	17.8	0.672233
17.9	0.86487	17.9	0.668552
18	0.860105	18	0.66491
18.1	0.855392	18.1	0.661309
18.2	0.850731	18.2	0.657746
18.3	0.846122	18.3	0.654222
18.4	0.841562	18.4	0.650736
18.5	0.837053	18.5	0.647287
18.6	0.832592	18.6	0.643875
18.7	0.828179	18.7	0.640498
18.8	0.823813	18.8	0.637158
18.9	0.819493	18.9	0.633852
19	0.815219	19	0.63058
19.1	0.81099	19.1	0.627343
19.2	0.806806	19.2	0.624139
19.3	0.802665	19.3	0.620968
19.4	0.798567	19.4	0.617829
19.5	0.794511	19.5	0.614722
19.6	0.790496	19.6	0.611646
19.7	0.786523	19.7	0.608602
19.8	0.78259	19.8	0.605587
19.9	0.778697	19.9	0.602603
20	0.774843	20	0.599649
20.1	0.771027	20.1	0.596723
20.2	0.767249	20.2	0.593826
20.3	0.763509	20.3	0.590958
20.4	0.759806	20.4	0.588117
20.5	0.756139	20.5	0.585304
20.6	0.752507	20.6	0.582518
20.7	0.748911	20.7	0.579759
20.8	0.74535	20.8	0.577026
20.9	0.741823	20.9	0.574319
21	0.73833	21	0.571638
21.1	0.73487	21.1	0.568982
21.2	0.731443	21.2	0.566351
21.3	0.728049	21.3	0.563744
21.4	0.724686	21.4	0.561162
21.5	0.721355	21.5	0.558603
21.6	0.718055	21.6	0.556068
21.7	0.714785	21.7	0.553556
21.8	0.711545	21.8	0.551068
21.9	0.708336	21.9	0.548601
