# Supplementary material for: Self‐Assembled Moiré Superlattices of Ti3C2T x MXene for Future Twistronic Applications
Source: Adv Sci (Weinh). 2025 Jul 30;12(45):e04394. doi: 10.1002/advs.202504394 (PMC12677666; doi:10.1002/advs.202504394)
Supplement: Supplementary file 2 — Supporting Information [file ADVS-12-e04394-s001.zip › figure4d.xlsx]

## Sheet: Sheet1
energy_MONO	dos_MONO	energy_TDOS	dos_TDOS
-57.4115	2.11429e-06	-56.4401	4.17293e-07
-57.3915	6.30714e-06	-56.4201	1.18045e-06
-57.3715	1.8e-05	-56.4001	3.17293e-06
-57.3515	4.93571e-05	-56.3801	8.15789e-06
-57.3315	0.000129286	-56.3601	2.01128e-05
-57.3115	0.000325714	-56.3401	4.73684e-05
-57.2915	0.000785714	-56.3201	0.000106767
-57.2715	0.00180714	-56.3001	0.000230075
-57.2515	0.004	-56.2801	0.000473684
-57.2315	0.00842857	-56.2601	0.000932331
-57.2115	0.0171429	-56.2401	0.0017594
-57.1915	0.0332857	-56.2201	0.00316917
-57.1715	0.0619286	-56.2001	0.00545113
-57.1515	0.11	-56.1801	0.00898496
-57.1315	0.187857	-56.1601	0.0141729
-57.1115	0.305714	-56.1401	0.021391
-57.0915	0.475714	-56.1201	0.0309398
-57.0715	0.708571	-56.1001	0.0428571
-57.0515	1.00714	-56.0801	0.0571429
-57.0315	1.37143	-56.0601	0.0733083
-57.0115	1.77857	-56.0401	0.0902256
-56.9915	2.19286	-56.0201	0.107895
-56.9715	2.58571	-56.0001	0.125188
-56.9515	2.88571	-55.9801	0.141353
-56.9315	3.06429	-55.9601	0.156015
-56.9115	3.07857	-55.9401	0.168421
-56.8915	2.90714	-55.9201	0.17782
-56.8715	2.57857	-55.9001	0.183083
-56.8515	2.12143	-55.8801	0.184211
-56.8315	1.59286	-55.8601	0.179699
-56.8115	1.05	-55.8401	0.169925
-56.7915	0.563571	-55.8201	0.156015
-56.7715	0.166429	-55.8001	0.140226
-56.7515	-0.118571	-55.7801	0.127068
-56.7315	-0.290714	-55.7601	0.120677
-56.7115	-0.365714	-55.7401	0.126692
-56.6915	-0.368571	-55.7201	0.148496
-56.6715	-0.326429	-55.7001	0.189098
-56.6515	-0.263571	-55.6801	0.24812
-56.6315	-0.197143	-55.6601	0.322556
-56.6115	-0.137857	-55.6401	0.406015
-56.5915	-0.0907143	-55.6201	0.496241
-56.5715	-0.0565714	-55.6001	0.582707
-56.5515	-0.0334286	-55.5801	0.665414
-56.5315	-0.0187143	-55.5601	0.736842
-56.5115	-0.01	-55.5401	0.804511
-56.4915	-0.00506429	-55.5201	0.864662
-56.4715	-0.00244286	-55.5001	0.917293
-56.4515	-0.00111429	-55.4801	0.966165
-56.4315	-0.000448571	-55.4601	1
-56.4115	-8.14286e-05	-55.4401	1.01128
-56.3915	0.00023	-55.4201	0.992481
-56.3715	0.000703571	-55.4001	0.932331
-56.3515	0.00164286	-55.3801	0.830827
-56.3315	0.00354286	-55.3601	0.699248
-56.3115	0.00728571	-55.3401	0.541353
-56.2915	0.0143571	-55.3201	0.383459
-56.2715	0.0270714	-55.3001	0.239098
-56.2515	0.0487857	-55.2801	0.128195
-56.2315	0.0842857	-55.2601	0.0620301
-56.2115	0.138571	-55.2401	0.043985
-56.1915	0.218571	-55.2201	0.0721805
-56.1715	0.329286	-55.2001	0.139098
-56.1515	0.474286	-55.1801	0.233835
-56.1315	0.651429	-55.1601	0.345113
-56.1115	0.85	-55.1401	0.462406
-56.0915	1.06429	-55.1201	0.578947
-56.0715	1.26429	-55.1001	0.691729
-56.0515	1.42857	-55.0801	0.796992
-56.0315	1.52857	-55.0601	0.902256
-56.0115	1.55	-55.0401	1.00752
-55.9915	1.48571	-55.0201	1.11654
-55.9715	1.32857	-55.0001	1.23308
-55.9515	1.10714	-54.9801	1.34586
-55.9315	0.842857	-54.9601	1.45113
-55.9115	0.567143	-54.9401	1.53008
-55.8915	0.315	-54.9201	1.57519
-55.8715	0.107143	-54.9001	1.57895
-55.8515	-0.0451429	-54.8801	1.54135
-55.8315	-0.139286	-54.8601	1.46992
-55.8115	-0.182857	-54.8401	1.3797
-55.7915	-0.187857	-54.8201	1.2782
-55.7715	-0.168571	-54.8001	1.17293
-55.7515	-0.137143	-54.7801	1.06767
-55.7315	-0.103571	-54.7601	0.962406
-55.7115	-0.0728571	-54.7401	0.845865
-55.6915	-0.0482857	-54.7201	0.714286
-55.6715	-0.0302143	-54.7001	0.571429
-55.6515	-0.0178571	-54.6801	0.421053
-55.6315	-0.0100714	-54.6601	0.267669
-55.6115	-0.00538571	-54.6401	0.129699
-55.5915	-0.00274286	-54.6201	0.016203
-55.5715	-0.00132857	-54.6001	-0.0661654
-55.5515	-0.000615714	-54.5801	-0.115789
-55.5315	-0.000272143	-54.5601	-0.136466
-55.5115	-0.000114286	-54.5401	-0.134586
-55.4915	-4.61429e-05	-54.5201	-0.118421
-55.4715	-1.77143e-05	-54.5001	-0.0954887
-55.4515	-6.51429e-06	-54.4801	-0.0714286
-55.4315	-2.28571e-06	-54.4601	-0.05
-55.4115	-7.71429e-07	-54.4401	-0.0330451
-55.3915	-2.46429e-07	-54.4201	-0.0206015
-55.3715	-7.57143e-08	-54.4001	-0.0121805
-55.3515	-2.17143e-08	-54.3801	-0.00680451
-55.3315	-4.91429e-09	-54.3601	-0.00363534
-55.3115	0	-54.3401	-0.00184211
-55.2915	0	-54.3201	-0.000890977
-55.2715	0	-54.3001	-0.000409774
-55.2515	0	-54.2801	-0.000179699
-55.2315	0	-54.2601	-7.5188e-05
-55.2115	0	-54.2401	-3.01128e-05
-55.1915	0	-54.2201	-1.15038e-05
-55.1715	0	-54.2001	-4.17293e-06
-55.1515	0	-54.1801	-1.45865e-06
-55.1315	0	-54.1601	-4.84962e-07
-55.1115	0	-54.1401	-1.54511e-07
-55.0915	0	-54.1201	-4.69925e-08
-55.0715	0	-54.1001	-1.36466e-08
-55.0515	0	-54.0801	0
-55.0315	0	-54.0601	0
-55.0115	0	-54.0401	0
-54.9915	0	-54.0201	0
-54.9715	0	-54.0001	0
-54.9515	0	-53.9801	0
-54.9315	0	-53.9601	0
-54.9115	0	-53.9401	0
-54.8915	0	-53.9201	0
-54.8715	0	-53.9001	0
-54.8515	0	-53.8801	0
-54.8315	0	-53.8601	0
-54.8115	0	-53.8401	0
-54.7915	0	-53.8201	0
-54.7715	0	-53.8001	0
-54.7515	0	-53.7801	0
-54.7315	0	-53.7601	0
-54.7115	0	-53.7401	0
-54.6915	0	-53.7201	0
-54.6715	0	-53.7001	0
-54.6515	0	-53.6801	0
-54.6315	0	-53.6601	0
-54.6115	0	-53.6401	0
-54.5915	0	-53.6201	0
-54.5715	0	-53.6001	0
-54.5515	0	-53.5801	0
-54.5315	0	-53.5601	0
-54.5115	0	-53.5401	0
-54.4915	0	-53.5201	0
-54.4715	0	-53.5001	0
-54.4515	0	-53.4801	0
-54.4315	0	-53.4601	0
-54.4115	0	-53.4401	0
-54.3915	0	-53.4201	0
-54.3715	0	-53.4001	0
-54.3515	0	-53.3801	0
-54.3315	0	-53.3601	0
-54.3115	0	-53.3401	0
-54.2915	0	-53.3201	0
-54.2715	0	-53.3001	0
-54.2515	0	-53.2801	0
-54.2315	0	-53.2601	0
-54.2115	0	-53.2401	0
-54.1915	0	-53.2201	0
-54.1715	0	-53.2001	0
-54.1515	0	-53.1801	0
-54.1315	0	-53.1601	0
-54.1115	0	-53.1401	0
-54.0915	0	-53.1201	0
-54.0715	0	-53.1001	0
-54.0515	0	-53.0801	0
-54.0315	0	-53.0601	0
-54.0115	0	-53.0401	0
-53.9915	0	-53.0201	0
-53.9715	0	-53.0001	0
-53.9515	0	-52.9801	0
-53.9315	0	-52.9601	0
-53.9115	0	-52.9401	0
-53.8915	0	-52.9201	0
-53.8715	0	-52.9001	0
-53.8515	0	-52.8801	0
-53.8315	0	-52.8601	0
-53.8115	0	-52.8401	0
-53.7915	0	-52.8201	0
-53.7715	0	-52.8001	0
-53.7515	0	-52.7801	0
-53.7315	0	-52.7601	0
-53.7115	0	-52.7401	0
-53.6915	0	-52.7201	0
-53.6715	0	-52.7001	0
-53.6515	0	-52.6801	0
-53.6315	0	-52.6601	0
-53.6115	0	-52.6401	0
-53.5915	0	-52.6201	0
-53.5715	0	-52.6001	0
-53.5515	0	-52.5801	0
-53.5315	0	-52.5601	0
-53.5115	0	-52.5401	0
-53.4915	0	-52.5201	0
-53.4715	0	-52.5001	0
-53.4515	0	-52.4801	0
-53.4315	0	-52.4601	0
-53.4115	0	-52.4401	0
-53.3915	0	-52.4201	0
-53.3715	0	-52.4001	0
-53.3515	0	-52.3801	0
-53.3315	0	-52.3601	0
-53.3115	0	-52.3401	0
-53.2915	0	-52.3201	0
-53.2715	0	-52.3001	0
-53.2515	0	-52.2801	0
-53.2315	0	-52.2601	0
-53.2115	0	-52.2401	0
-53.1915	0	-52.2201	0
-53.1715	0	-52.2001	0
-53.1515	0	-52.1801	0
-53.1315	0	-52.1601	0
-53.1115	0	-52.1401	0
-53.0915	0	-52.1201	0
-53.0715	0	-52.1001	0
-53.0515	0	-52.0801	0
-53.0315	0	-52.0601	0
-53.0115	0	-52.0401	0
-52.9915	0	-52.0201	0
-52.9715	0	-52.0001	0
-52.9515	0	-51.9801	0
-52.9315	0	-51.9601	0
-52.9115	0	-51.9401	0
-52.8915	0	-51.9201	0
-52.8715	0	-51.9001	0
-52.8515	0	-51.8801	0
-52.8315	0	-51.8601	0
-52.8115	0	-51.8401	0
-52.7915	0	-51.8201	0
-52.7715	0	-51.8001	0
-52.7515	0	-51.7801	0
-52.7315	0	-51.7601	0
-52.7115	0	-51.7401	0
-52.6915	0	-51.7201	0
-52.6715	0	-51.7001	0
-52.6515	0	-51.6801	0
-52.6315	0	-51.6601	0
-52.6115	0	-51.6401	0
-52.5915	0	-51.6201	0
-52.5715	0	-51.6001	0
-52.5515	0	-51.5801	0
-52.5315	0	-51.5601	0
-52.5115	0	-51.5401	0
-52.4915	0	-51.5201	0
-52.4715	0	-51.5001	0
-52.4515	0	-51.4801	0
-52.4315	0	-51.4601	0
-52.4115	0	-51.4401	0
-52.3915	0	-51.4201	0
-52.3715	0	-51.4001	0
-52.3515	0	-51.3801	0
-52.3315	0	-51.3601	0
-52.3115	0	-51.3401	0
-52.2915	0	-51.3201	0
-52.2715	0	-51.3001	0
-52.2515	0	-51.2801	0
-52.2315	0	-51.2601	0
-52.2115	0	-51.2401	0
-52.1915	0	-51.2201	0
-52.1715	0	-51.2001	0
-52.1515	0	-51.1801	0
-52.1315	0	-51.1601	0
-52.1115	0	-51.1401	0
-52.0915	0	-51.1201	0
-52.0715	0	-51.1001	0
-52.0515	0	-51.0801	0
-52.0315	0	-51.0601	0
-52.0115	0	-51.0401	0
-51.9915	0	-51.0201	0
-51.9715	0	-51.0001	0
-51.9515	0	-50.9801	0
-51.9315	0	-50.9601	0
-51.9115	0	-50.9401	0
-51.8915	0	-50.9201	0
-51.8715	0	-50.9001	0
-51.8515	0	-50.8801	0
-51.8315	0	-50.8601	0
-51.8115	0	-50.8401	0
-51.7915	0	-50.8201	0
-51.7715	0	-50.8001	0
-51.7515	0	-50.7801	0
-51.7315	0	-50.7601	0
-51.7115	0	-50.7401	0
-51.6915	0	-50.7201	0
-51.6715	0	-50.7001	0
-51.6515	0	-50.6801	0
-51.6315	0	-50.6601	0
-51.6115	0	-50.6401	0
-51.5915	0	-50.6201	0
-51.5715	0	-50.6001	0
-51.5515	0	-50.5801	0
-51.5315	0	-50.5601	0
-51.5115	0	-50.5401	0
-51.4915	0	-50.5201	0
-51.4715	0	-50.5001	0
-51.4515	0	-50.4801	0
-51.4315	0	-50.4601	0
-51.4115	0	-50.4401	0
-51.3915	0	-50.4201	0
-51.3715	0	-50.4001	0
-51.3515	0	-50.3801	0
-51.3315	0	-50.3601	0
-51.3115	0	-50.3401	0
-51.2915	0	-50.3201	0
-51.2715	0	-50.3001	0
-51.2515	0	-50.2801	0
-51.2315	0	-50.2601	0
-51.2115	0	-50.2401	0
-51.1915	0	-50.2201	0
-51.1715	0	-50.2001	0
-51.1515	0	-50.1801	0
-51.1315	0	-50.1601	0
-51.1115	0	-50.1401	0
-51.0915	0	-50.1201	0
-51.0715	0	-50.1001	0
-51.0515	0	-50.0801	0
-51.0315	0	-50.0601	0
-51.0115	0	-50.0401	0
-50.9915	0	-50.0201	0
-50.9715	0	-50.0001	0
-50.9515	0	-49.9801	0
-50.9315	0	-49.9601	0
-50.9115	0	-49.9401	0
-50.8915	0	-49.9201	0
-50.8715	0	-49.9001	0
-50.8515	0	-49.8801	0
-50.8315	0	-49.8601	0
-50.8115	0	-49.8401	0
-50.7915	0	-49.8201	0
-50.7715	0	-49.8001	0
-50.7515	0	-49.7801	0
-50.7315	0	-49.7601	0
-50.7115	0	-49.7401	0
-50.6915	0	-49.7201	0
-50.6715	0	-49.7001	0
-50.6515	0	-49.6801	0
-50.6315	0	-49.6601	0
-50.6115	0	-49.6401	0
-50.5915	0	-49.6201	0
-50.5715	0	-49.6001	0
-50.5515	0	-49.5801	0
-50.5315	0	-49.5601	0
-50.5115	0	-49.5401	0
-50.4915	0	-49.5201	0
-50.4715	0	-49.5001	0
-50.4515	0	-49.4801	0
-50.4315	0	-49.4601	0
-50.4115	0	-49.4401	0
-50.3915	0	-49.4201	0
-50.3715	0	-49.4001	0
-50.3515	0	-49.3801	0
-50.3315	0	-49.3601	0
-50.3115	0	-49.3401	0
-50.2915	0	-49.3201	0
-50.2715	0	-49.3001	0
-50.2515	0	-49.2801	0
-50.2315	0	-49.2601	0
-50.2115	0	-49.2401	0
-50.1915	0	-49.2201	0
-50.1715	0	-49.2001	0
-50.1515	0	-49.1801	0
-50.1315	0	-49.1601	0
-50.1115	0	-49.1401	0
-50.0915	0	-49.1201	0
-50.0715	0	-49.1001	0
-50.0515	0	-49.0801	0
-50.0315	0	-49.0601	0
-50.0115	0	-49.0401	0
-49.9915	0	-49.0201	0
-49.9715	0	-49.0001	0
-49.9515	0	-48.9801	0
-49.9315	0	-48.9601	0
-49.9115	0	-48.9401	0
-49.8915	0	-48.9201	0
-49.8715	0	-48.9001	0
-49.8515	0	-48.8801	0
-49.8315	0	-48.8601	0
-49.8115	0	-48.8401	0
-49.7915	0	-48.8201	0
-49.7715	0	-48.8001	0
-49.7515	0	-48.7801	0
-49.7315	0	-48.7601	0
-49.7115	0	-48.7401	0
-49.6915	0	-48.7201	0
-49.6715	0	-48.7001	0
-49.6515	0	-48.6801	0
-49.6315	0	-48.6601	0
-49.6115	0	-48.6401	0
-49.5915	0	-48.6201	0
-49.5715	0	-48.6001	0
-49.5515	0	-48.5801	0
-49.5315	0	-48.5601	0
-49.5115	0	-48.5401	0
-49.4915	0	-48.5201	0
-49.4715	0	-48.5001	0
-49.4515	0	-48.4801	0
-49.4315	0	-48.4601	0
-49.4115	0	-48.4401	0
-49.3915	0	-48.4201	0
-49.3715	0	-48.4001	0
-49.3515	0	-48.3801	0
-49.3315	0	-48.3601	0
-49.3115	0	-48.3401	0
-49.2915	0	-48.3201	0
-49.2715	0	-48.3001	0
-49.2515	0	-48.2801	0
-49.2315	0	-48.2601	0
-49.2115	0	-48.2401	0
-49.1915	0	-48.2201	0
-49.1715	0	-48.2001	0
-49.1515	0	-48.1801	0
-49.1315	0	-48.1601	0
-49.1115	0	-48.1401	0
-49.0915	0	-48.1201	0
-49.0715	0	-48.1001	0
-49.0515	0	-48.0801	0
-49.0315	0	-48.0601	0
-49.0115	0	-48.0401	0
-48.9915	0	-48.0201	0
-48.9715	0	-48.0001	0
-48.9515	0	-47.9801	0
-48.9315	0	-47.9601	0
-48.9115	0	-47.9401	0
-48.8915	0	-47.9201	0
-48.8715	0	-47.9001	0
-48.8515	0	-47.8801	0
-48.8315	0	-47.8601	0
-48.8115	0	-47.8401	0
-48.7915	0	-47.8201	0
-48.7715	0	-47.8001	0
-48.7515	0	-47.7801	0
-48.7315	0	-47.7601	0
-48.7115	0	-47.7401	0
-48.6915	0	-47.7201	0
-48.6715	0	-47.7001	0
-48.6515	0	-47.6801	0
-48.6315	0	-47.6601	0
-48.6115	0	-47.6401	0
-48.5915	0	-47.6201	0
-48.5715	0	-47.6001	0
-48.5515	0	-47.5801	0
-48.5315	0	-47.5601	0
-48.5115	0	-47.5401	0
-48.4915	0	-47.5201	0
-48.4715	0	-47.5001	0
-48.4515	0	-47.4801	0
-48.4315	0	-47.4601	0
-48.4115	0	-47.4401	0
-48.3915	0	-47.4201	0
-48.3715	0	-47.4001	0
-48.3515	0	-47.3801	0
-48.3315	0	-47.3601	0
-48.3115	0	-47.3401	0
-48.2915	0	-47.3201	0
-48.2715	0	-47.3001	0
-48.2515	0	-47.2801	0
-48.2315	0	-47.2601	0
-48.2115	0	-47.2401	0
-48.1915	0	-47.2201	0
-48.1715	0	-47.2001	0
-48.1515	0	-47.1801	0
-48.1315	0	-47.1601	0
-48.1115	0	-47.1401	0
-48.0915	0	-47.1201	0
-48.0715	0	-47.1001	0
-48.0515	0	-47.0801	0
-48.0315	0	-47.0601	0
-48.0115	0	-47.0401	0
-47.9915	0	-47.0201	0
-47.9715	0	-47.0001	0
-47.9515	0	-46.9801	0
-47.9315	0	-46.9601	0
-47.9115	0	-46.9401	0
-47.8915	0	-46.9201	0
-47.8715	0	-46.9001	0
-47.8515	0	-46.8801	0
-47.8315	0	-46.8601	0
-47.8115	0	-46.8401	0
-47.7915	0	-46.8201	0
-47.7715	0	-46.8001	0
-47.7515	0	-46.7801	0
-47.7315	0	-46.7601	0
-47.7115	0	-46.7401	0
-47.6915	0	-46.7201	0
-47.6715	0	-46.7001	0
-47.6515	0	-46.6801	0
-47.6315	0	-46.6601	0
-47.6115	0	-46.6401	0
-47.5915	0	-46.6201	0
-47.5715	0	-46.6001	0
-47.5515	0	-46.5801	0
-47.5315	0	-46.5601	0
-47.5115	0	-46.5401	0
-47.4915	0	-46.5201	0
-47.4715	0	-46.5001	0
-47.4515	0	-46.4801	0
-47.4315	0	-46.4601	0
-47.4115	0	-46.4401	0
-47.3915	0	-46.4201	0
-47.3715	0	-46.4001	0
-47.3515	0	-46.3801	0
-47.3315	0	-46.3601	0
-47.3115	0	-46.3401	0
-47.2915	0	-46.3201	0
-47.2715	0	-46.3001	0
-47.2515	0	-46.2801	0
-47.2315	0	-46.2601	0
-47.2115	0	-46.2401	0
-47.1915	0	-46.2201	0
-47.1715	0	-46.2001	0
-47.1515	0	-46.1801	0
-47.1315	0	-46.1601	0
-47.1115	0	-46.1401	0
-47.0915	0	-46.1201	0
-47.0715	0	-46.1001	0
-47.0515	0	-46.0801	0
-47.0315	0	-46.0601	0
-47.0115	0	-46.0401	0
-46.9915	0	-46.0201	0
-46.9715	0	-46.0001	0
-46.9515	0	-45.9801	0
-46.9315	0	-45.9601	0
-46.9115	0	-45.9401	0
-46.8915	0	-45.9201	0
-46.8715	0	-45.9001	0
-46.8515	0	-45.8801	0
-46.8315	0	-45.8601	0
-46.8115	0	-45.8401	0
-46.7915	0	-45.8201	0
-46.7715	0	-45.8001	0
-46.7515	0	-45.7801	0
-46.7315	0	-45.7601	0
-46.7115	0	-45.7401	0
-46.6915	0	-45.7201	0
-46.6715	0	-45.7001	0
-46.6515	0	-45.6801	0
-46.6315	0	-45.6601	0
-46.6115	0	-45.6401	0
-46.5915	0	-45.6201	0
-46.5715	0	-45.6001	0
-46.5515	0	-45.5801	0
-46.5315	0	-45.5601	0
-46.5115	0	-45.5401	0
-46.4915	0	-45.5201	0
-46.4715	0	-45.5001	0
-46.4515	0	-45.4801	0
-46.4315	0	-45.4601	0
-46.4115	0	-45.4401	0
-46.3915	0	-45.4201	0
-46.3715	0	-45.4001	0
-46.3515	0	-45.3801	0
-46.3315	0	-45.3601	0
-46.3115	0	-45.3401	0
-46.2915	0	-45.3201	0
-46.2715	0	-45.3001	0
-46.2515	0	-45.2801	0
-46.2315	0	-45.2601	0
-46.2115	0	-45.2401	0
-46.1915	0	-45.2201	0
-46.1715	0	-45.2001	0
-46.1515	0	-45.1801	0
-46.1315	0	-45.1601	0
-46.1115	0	-45.1401	0
-46.0915	0	-45.1201	0
-46.0715	0	-45.1001	0
-46.0515	0	-45.0801	0
-46.0315	0	-45.0601	0
-46.0115	0	-45.0401	0
-45.9915	0	-45.0201	0
-45.9715	0	-45.0001	0
-45.9515	0	-44.9801	0
-45.9315	0	-44.9601	0
-45.9115	0	-44.9401	0
-45.8915	0	-44.9201	0
-45.8715	0	-44.9001	0
-45.8515	0	-44.8801	0
-45.8315	0	-44.8601	0
-45.8115	0	-44.8401	0
-45.7915	0	-44.8201	0
-45.7715	0	-44.8001	0
-45.7515	0	-44.7801	0
-45.7315	0	-44.7601	0
-45.7115	0	-44.7401	0
-45.6915	0	-44.7201	0
-45.6715	0	-44.7001	0
-45.6515	0	-44.6801	0
-45.6315	0	-44.6601	0
-45.6115	0	-44.6401	0
-45.5915	0	-44.6201	0
-45.5715	0	-44.6001	0
-45.5515	0	-44.5801	0
-45.5315	0	-44.5601	0
-45.5115	0	-44.5401	0
-45.4915	0	-44.5201	0
-45.4715	0	-44.5001	0
-45.4515	0	-44.4801	0
-45.4315	0	-44.4601	0
-45.4115	0	-44.4401	0
-45.3915	0	-44.4201	0
-45.3715	0	-44.4001	0
-45.3515	0	-44.3801	0
-45.3315	0	-44.3601	0
-45.3115	0	-44.3401	0
-45.2915	0	-44.3201	0
-45.2715	0	-44.3001	0
-45.2515	0	-44.2801	0
-45.2315	0	-44.2601	0
-45.2115	0	-44.2401	0
-45.1915	0	-44.2201	0
-45.1715	0	-44.2001	0
-45.1515	0	-44.1801	0
-45.1315	0	-44.1601	0
-45.1115	0	-44.1401	0
-45.0915	0	-44.1201	0
-45.0715	0	-44.1001	0
-45.0515	0	-44.0801	0
-45.0315	0	-44.0601	0
-45.0115	0	-44.0401	0
-44.9915	0	-44.0201	0
-44.9715	0	-44.0001	0
-44.9515	0	-43.9801	0
-44.9315	0	-43.9601	0
-44.9115	0	-43.9401	0
-44.8915	0	-43.9201	0
-44.8715	0	-43.9001	0
-44.8515	0	-43.8801	0
-44.8315	0	-43.8601	0
-44.8115	0	-43.8401	0
-44.7915	0	-43.8201	0
-44.7715	0	-43.8001	0
-44.7515	0	-43.7801	0
-44.7315	0	-43.7601	0
-44.7115	0	-43.7401	0
-44.6915	0	-43.7201	0
-44.6715	0	-43.7001	0
-44.6515	0	-43.6801	0
-44.6315	0	-43.6601	0
-44.6115	0	-43.6401	0
-44.5915	0	-43.6201	0
-44.5715	0	-43.6001	0
-44.5515	0	-43.5801	0
-44.5315	0	-43.5601	0
-44.5115	0	-43.5401	0
-44.4915	0	-43.5201	0
-44.4715	0	-43.5001	0
-44.4515	0	-43.4801	0
-44.4315	0	-43.4601	0
-44.4115	0	-43.4401	0
-44.3915	0	-43.4201	0
-44.3715	0	-43.4001	0
-44.3515	0	-43.3801	0
-44.3315	0	-43.3601	0
-44.3115	0	-43.3401	0
-44.2915	0	-43.3201	0
-44.2715	0	-43.3001	0
-44.2515	0	-43.2801	0
-44.2315	0	-43.2601	0
-44.2115	0	-43.2401	0
-44.1915	0	-43.2201	0
-44.1715	0	-43.2001	0
-44.1515	0	-43.1801	0
-44.1315	0	-43.1601	0
-44.1115	0	-43.1401	0
-44.0915	0	-43.1201	0
-44.0715	0	-43.1001	0
-44.0515	0	-43.0801	0
-44.0315	0	-43.0601	0
-44.0115	0	-43.0401	0
-43.9915	0	-43.0201	0
-43.9715	0	-43.0001	0
-43.9515	0	-42.9801	0
-43.9315	0	-42.9601	0
-43.9115	0	-42.9401	0
-43.8915	0	-42.9201	0
-43.8715	0	-42.9001	0
-43.8515	0	-42.8801	0
-43.8315	0	-42.8601	0
-43.8115	0	-42.8401	0
-43.7915	0	-42.8201	0
-43.7715	0	-42.8001	0
-43.7515	0	-42.7801	0
-43.7315	0	-42.7601	0
-43.7115	0	-42.7401	0
-43.6915	0	-42.7201	0
-43.6715	0	-42.7001	0
-43.6515	0	-42.6801	0
-43.6315	0	-42.6601	0
-43.6115	0	-42.6401	0
-43.5915	0	-42.6201	0
-43.5715	0	-42.6001	0
-43.5515	0	-42.5801	0
-43.5315	0	-42.5601	0
-43.5115	0	-42.5401	0
-43.4915	0	-42.5201	0
-43.4715	0	-42.5001	0
-43.4515	0	-42.4801	0
-43.4315	0	-42.4601	0
-43.4115	0	-42.4401	0
-43.3915	0	-42.4201	0
-43.3715	0	-42.4001	0
-43.3515	0	-42.3801	0
-43.3315	0	-42.3601	0
-43.3115	0	-42.3401	0
-43.2915	0	-42.3201	0
-43.2715	0	-42.3001	0
-43.2515	0	-42.2801	0
-43.2315	0	-42.2601	0
-43.2115	0	-42.2401	0
-43.1915	0	-42.2201	0
-43.1715	0	-42.2001	0
-43.1515	0	-42.1801	0
-43.1315	0	-42.1601	0
-43.1115	0	-42.1401	0
-43.0915	0	-42.1201	0
-43.0715	0	-42.1001	0
-43.0515	0	-42.0801	0
-43.0315	0	-42.0601	0
-43.0115	0	-42.0401	0
-42.9915	0	-42.0201	0
-42.9715	0	-42.0001	0
-42.9515	0	-41.9801	0
-42.9315	0	-41.9601	0
-42.9115	0	-41.9401	0
-42.8915	0	-41.9201	0
-42.8715	0	-41.9001	0
-42.8515	0	-41.8801	0
-42.8315	0	-41.8601	0
-42.8115	0	-41.8401	0
-42.7915	0	-41.8201	0
-42.7715	0	-41.8001	0
-42.7515	0	-41.7801	0
-42.7315	0	-41.7601	0
-42.7115	0	-41.7401	0
-42.6915	0	-41.7201	0
-42.6715	0	-41.7001	0
-42.6515	0	-41.6801	0
-42.6315	0	-41.6601	0
-42.6115	0	-41.6401	0
-42.5915	0	-41.6201	0
-42.5715	0	-41.6001	0
-42.5515	0	-41.5801	0
-42.5315	0	-41.5601	0
-42.5115	0	-41.5401	0
-42.4915	0	-41.5201	0
-42.4715	0	-41.5001	0
-42.4515	0	-41.4801	0
-42.4315	0	-41.4601	0
-42.4115	0	-41.4401	0
-42.3915	0	-41.4201	0
-42.3715	0	-41.4001	0
-42.3515	0	-41.3801	0
-42.3315	0	-41.3601	0
-42.3115	0	-41.3401	0
-42.2915	0	-41.3201	0
-42.2715	0	-41.3001	0
-42.2515	0	-41.2801	0
-42.2315	0	-41.2601	0
-42.2115	0	-41.2401	0
-42.1915	0	-41.2201	0
-42.1715	0	-41.2001	0
-42.1515	0	-41.1801	0
-42.1315	0	-41.1601	0
-42.1115	0	-41.1401	0
-42.0915	0	-41.1201	0
-42.0715	0	-41.1001	0
-42.0515	0	-41.0801	0
-42.0315	0	-41.0601	0
-42.0115	0	-41.0401	0
-41.9915	0	-41.0201	0
-41.9715	0	-41.0001	0
-41.9515	0	-40.9801	0
-41.9315	0	-40.9601	0
-41.9115	0	-40.9401	0
-41.8915	0	-40.9201	0
-41.8715	0	-40.9001	0
-41.8515	0	-40.8801	0
-41.8315	0	-40.8601	0
-41.8115	0	-40.8401	0
-41.7915	0	-40.8201	0
-41.7715	0	-40.8001	0
-41.7515	0	-40.7801	0
-41.7315	0	-40.7601	0
-41.7115	0	-40.7401	0
-41.6915	0	-40.7201	0
-41.6715	0	-40.7001	0
-41.6515	0	-40.6801	0
-41.6315	0	-40.6601	0
-41.6115	0	-40.6401	0
-41.5915	0	-40.6201	0
-41.5715	0	-40.6001	0
-41.5515	0	-40.5801	0
-41.5315	0	-40.5601	0
-41.5115	0	-40.5401	0
-41.4915	0	-40.5201	0
-41.4715	0	-40.5001	0
-41.4515	0	-40.4801	0
-41.4315	0	-40.4601	0
-41.4115	0	-40.4401	0
-41.3915	0	-40.4201	0
-41.3715	0	-40.4001	0
-41.3515	0	-40.3801	0
-41.3315	0	-40.3601	0
-41.3115	0	-40.3401	0
-41.2915	0	-40.3201	0
-41.2715	0	-40.3001	0
-41.2515	0	-40.2801	0
-41.2315	0	-40.2601	0
-41.2115	0	-40.2401	0
-41.1915	0	-40.2201	0
-41.1715	0	-40.2001	0
-41.1515	0	-40.1801	0
-41.1315	0	-40.1601	0
-41.1115	0	-40.1401	0
-41.0915	0	-40.1201	0
-41.0715	0	-40.1001	0
-41.0515	0	-40.0801	0
-41.0315	0	-40.0601	0
-41.0115	0	-40.0401	0
-40.9915	0	-40.0201	0
-40.9715	0	-40.0001	0
-40.9515	0	-39.9801	0
-40.9315	0	-39.9601	0
-40.9115	0	-39.9401	0
-40.8915	0	-39.9201	0
-40.8715	0	-39.9001	0
-40.8515	0	-39.8801	0
-40.8315	0	-39.8601	0
-40.8115	0	-39.8401	0
-40.7915	0	-39.8201	0
-40.7715	0	-39.8001	0
-40.7515	0	-39.7801	0
-40.7315	0	-39.7601	0
-40.7115	0	-39.7401	0
-40.6915	0	-39.7201	0
-40.6715	0	-39.7001	0
-40.6515	0	-39.6801	0
-40.6315	0	-39.6601	0
-40.6115	0	-39.6401	0
-40.5915	0	-39.6201	0
-40.5715	0	-39.6001	0
-40.5515	0	-39.5801	0
-40.5315	0	-39.5601	0
-40.5115	0	-39.5401	0
-40.4915	0	-39.5201	0
-40.4715	0	-39.5001	0
-40.4515	0	-39.4801	0
-40.4315	0	-39.4601	0
-40.4115	0	-39.4401	0
-40.3915	0	-39.4201	0
-40.3715	0	-39.4001	0
-40.3515	0	-39.3801	0
-40.3315	0	-39.3601	0
-40.3115	0	-39.3401	0
-40.2915	0	-39.3201	0
-40.2715	0	-39.3001	0
-40.2515	0	-39.2801	0
-40.2315	0	-39.2601	0
-40.2115	0	-39.2401	0
-40.1915	0	-39.2201	0
-40.1715	0	-39.2001	0
-40.1515	0	-39.1801	0
-40.1315	0	-39.1601	0
-40.1115	0	-39.1401	0
-40.0915	0	-39.1201	0
-40.0715	0	-39.1001	0
-40.0515	0	-39.0801	0
-40.0315	0	-39.0601	0
-40.0115	0	-39.0401	0
-39.9915	0	-39.0201	0
-39.9715	0	-39.0001	0
-39.9515	0	-38.9801	0
-39.9315	0	-38.9601	0
-39.9115	0	-38.9401	0
-39.8915	0	-38.9201	0
-39.8715	0	-38.9001	0
-39.8515	0	-38.8801	0
-39.8315	0	-38.8601	0
-39.8115	0	-38.8401	0
-39.7915	0	-38.8201	0
-39.7715	0	-38.8001	0
-39.7515	0	-38.7801	0
-39.7315	0	-38.7601	0
-39.7115	0	-38.7401	0
-39.6915	0	-38.7201	0
-39.6715	0	-38.7001	0
-39.6515	0	-38.6801	0
-39.6315	0	-38.6601	0
-39.6115	0	-38.6401	0
-39.5915	0	-38.6201	0
-39.5715	0	-38.6001	0
-39.5515	0	-38.5801	0
-39.5315	0	-38.5601	0
-39.5115	0	-38.5401	0
-39.4915	0	-38.5201	0
-39.4715	0	-38.5001	0
-39.4515	0	-38.4801	0
-39.4315	0	-38.4601	0
-39.4115	0	-38.4401	0
-39.3915	0	-38.4201	0
-39.3715	0	-38.4001	0
-39.3515	0	-38.3801	0
-39.3315	0	-38.3601	0
-39.3115	0	-38.3401	0
-39.2915	0	-38.3201	0
-39.2715	0	-38.3001	0
-39.2515	0	-38.2801	0
-39.2315	0	-38.2601	0
-39.2115	0	-38.2401	0
-39.1915	0	-38.2201	0
-39.1715	0	-38.2001	0
-39.1515	0	-38.1801	0
-39.1315	0	-38.1601	0
-39.1115	0	-38.1401	0
-39.0915	0	-38.1201	0
-39.0715	0	-38.1001	0
-39.0515	0	-38.0801	0
-39.0315	0	-38.0601	0
-39.0115	0	-38.0401	0
-38.9915	0	-38.0201	0
-38.9715	0	-38.0001	0
-38.9515	0	-37.9801	0
-38.9315	0	-37.9601	0
-38.9115	0	-37.9401	0
-38.8915	0	-37.9201	0
-38.8715	0	-37.9001	0
-38.8515	0	-37.8801	0
-38.8315	0	-37.8601	0
-38.8115	0	-37.8401	0
-38.7915	0	-37.8201	0
-38.7715	0	-37.8001	0
-38.7515	0	-37.7801	0
-38.7315	0	-37.7601	0
-38.7115	0	-37.7401	0
-38.6915	0	-37.7201	0
-38.6715	0	-37.7001	0
-38.6515	0	-37.6801	0
-38.6315	0	-37.6601	0
-38.6115	0	-37.6401	0
-38.5915	0	-37.6201	0
-38.5715	0	-37.6001	0
-38.5515	0	-37.5801	0
-38.5315	0	-37.5601	0
-38.5115	0	-37.5401	0
-38.4915	0	-37.5201	0
-38.4715	0	-37.5001	0
-38.4515	0	-37.4801	0
-38.4315	0	-37.4601	0
-38.4115	0	-37.4401	0
-38.3915	0	-37.4201	0
-38.3715	0	-37.4001	0
-38.3515	0	-37.3801	0
-38.3315	0	-37.3601	0
-38.3115	0	-37.3401	0
-38.2915	0	-37.3201	0
-38.2715	0	-37.3001	0
-38.2515	0	-37.2801	0
-38.2315	0	-37.2601	0
-38.2115	0	-37.2401	0
-38.1915	0	-37.2201	0
-38.1715	0	-37.2001	0
-38.1515	0	-37.1801	0
-38.1315	0	-37.1601	0
-38.1115	0	-37.1401	0
-38.0915	0	-37.1201	0
-38.0715	0	-37.1001	0
-38.0515	0	-37.0801	0
-38.0315	0	-37.0601	0
-38.0115	0	-37.0401	0
-37.9915	0	-37.0201	0
-37.9715	0	-37.0001	0
-37.9515	0	-36.9801	0
-37.9315	0	-36.9601	0
-37.9115	0	-36.9401	0
-37.8915	0	-36.9201	0
-37.8715	0	-36.9001	0
-37.8515	0	-36.8801	0
-37.8315	0	-36.8601	0
-37.8115	0	-36.8401	0
-37.7915	0	-36.8201	0
-37.7715	0	-36.8001	0
-37.7515	0	-36.7801	0
-37.7315	0	-36.7601	0
-37.7115	0	-36.7401	0
-37.6915	0	-36.7201	0
-37.6715	0	-36.7001	0
-37.6515	0	-36.6801	0
-37.6315	0	-36.6601	0
-37.6115	0	-36.6401	0
-37.5915	0	-36.6201	0
-37.5715	0	-36.6001	0
-37.5515	0	-36.5801	0
-37.5315	0	-36.5601	0
-37.5115	0	-36.5401	0
-37.4915	0	-36.5201	0
-37.4715	0	-36.5001	0
-37.4515	0	-36.4801	0
-37.4315	0	-36.4601	0
-37.4115	0	-36.4401	0
-37.3915	0	-36.4201	0
-37.3715	0	-36.4001	0
-37.3515	0	-36.3801	0
-37.3315	0	-36.3601	0
-37.3115	0	-36.3401	0
-37.2915	0	-36.3201	0
-37.2715	0	-36.3001	0
-37.2515	0	-36.2801	0
-37.2315	0	-36.2601	0
-37.2115	0	-36.2401	0
-37.1915	0	-36.2201	0
-37.1715	0	-36.2001	0
-37.1515	0	-36.1801	0
-37.1315	0	-36.1601	0
-37.1115	0	-36.1401	0
-37.0915	0	-36.1201	0
-37.0715	0	-36.1001	0
-37.0515	0	-36.0801	0
-37.0315	0	-36.0601	0
-37.0115	0	-36.0401	0
-36.9915	0	-36.0201	0
-36.9715	0	-36.0001	0
-36.9515	0	-35.9801	0
-36.9315	0	-35.9601	0
-36.9115	0	-35.9401	0
-36.8915	0	-35.9201	0
-36.8715	0	-35.9001	0
-36.8515	0	-35.8801	0
-36.8315	0	-35.8601	0
-36.8115	0	-35.8401	0
-36.7915	0	-35.8201	0
-36.7715	0	-35.8001	0
-36.7515	0	-35.7801	0
-36.7315	0	-35.7601	0
-36.7115	0	-35.7401	0
-36.6915	0	-35.7201	0
-36.6715	0	-35.7001	0
-36.6515	0	-35.6801	0
-36.6315	0	-35.6601	0
-36.6115	0	-35.6401	0
-36.5915	0	-35.6201	0
-36.5715	0	-35.6001	0
-36.5515	0	-35.5801	0
-36.5315	0	-35.5601	0
-36.5115	0	-35.5401	0
-36.4915	0	-35.5201	0
-36.4715	0	-35.5001	0
-36.4515	0	-35.4801	0
-36.4315	0	-35.4601	0
-36.4115	0	-35.4401	0
-36.3915	0	-35.4201	0
-36.3715	0	-35.4001	0
-36.3515	0	-35.3801	0
-36.3315	0	-35.3601	0
-36.3115	0	-35.3401	0
-36.2915	0	-35.3201	0
-36.2715	0	-35.3001	0
-36.2515	0	-35.2801	0
-36.2315	0	-35.2601	0
-36.2115	0	-35.2401	0
-36.1915	0	-35.2201	0
-36.1715	0	-35.2001	0
-36.1515	0	-35.1801	0
-36.1315	0	-35.1601	0
-36.1115	0	-35.1401	0
-36.0915	0	-35.1201	0
-36.0715	0	-35.1001	0
-36.0515	0	-35.0801	0
-36.0315	0	-35.0601	0
-36.0115	0	-35.0401	0
-35.9915	0	-35.0201	0
-35.9715	0	-35.0001	0
-35.9515	0	-34.9801	0
-35.9315	0	-34.9601	0
-35.9115	0	-34.9401	0
-35.8915	0	-34.9201	0
-35.8715	0	-34.9001	0
-35.8515	0	-34.8801	0
-35.8315	0	-34.8601	0
-35.8115	0	-34.8401	0
-35.7915	0	-34.8201	0
-35.7715	0	-34.8001	0
-35.7515	0	-34.7801	0
-35.7315	0	-34.7601	0
-35.7115	0	-34.7401	0
-35.6915	0	-34.7201	0
-35.6715	0	-34.7001	0
-35.6515	0	-34.6801	0
-35.6315	0	-34.6601	0
-35.6115	0	-34.6401	0
-35.5915	0	-34.6201	0
-35.5715	0	-34.6001	0
-35.5515	0	-34.5801	0
-35.5315	0	-34.5601	0
-35.5115	0	-34.5401	5.6015e-15
-35.4915	0	-34.5201	3.04135e-14
-35.4715	0	-34.5001	1.57519e-13
-35.4515	0	-34.4801	7.81955e-13
-35.4315	0	-34.4601	3.71053e-12
-35.4115	0	-34.4401	1.68797e-11
-35.3915	0	-34.4201	7.33083e-11
-35.3715	0	-34.4001	3.05639e-10
-35.3515	0	-34.3801	1.21805e-09
-35.3315	0	-34.3601	4.62406e-09
-35.3115	0	-34.3401	1.69549e-08
-35.2915	0	-34.3201	5.90226e-08
-35.2715	0	-34.3001	1.97744e-07
-35.2515	0	-34.2801	6.31579e-07
-35.2315	0	-34.2601	1.93233e-06
-35.2115	0	-34.2401	5.6391e-06
-35.1915	0	-34.2201	1.58271e-05
-35.1715	0	-34.2001	4.24812e-05
-35.1515	0	-34.1801	0.000108647
-35.1315	0	-34.1601	0.000266165
-35.1115	0	-34.1401	0.00062406
-35.0915	0	-34.1201	0.0013985
-35.0715	0	-34.1001	0.00299248
-35.0515	0	-34.0801	0.00612782
-35.0315	0	-34.0601	0.0119925
-35.0115	0	-34.0401	0.0224436
-34.9915	0	-34.0201	0.0402256
-34.9715	0	-34.0001	0.068797
-34.9515	0	-33.9801	0.11203
-34.9315	0	-33.9601	0.175188
-34.9115	0	-33.9401	0.261278
-34.8915	0	-33.9201	0.372556
-34.8715	0	-33.9001	0.507519
-34.8515	0	-33.8801	0.661654
-34.8315	0	-33.8601	0.830827
-34.8115	0	-33.8401	0.996241
-34.7915	0	-33.8201	1.15414
-34.7715	0	-33.8001	1.28947
-34.7515	0	-33.7801	1.40226
-34.7315	0	-33.7601	1.48496
-34.7115	0	-33.7401	1.54887
-34.6915	0	-33.7201	1.59398
-34.6715	0	-33.7001	1.62782
-34.6515	0	-33.6801	1.64662
-34.6315	0	-33.6601	1.64662
-34.6115	0	-33.6401	1.6203
-34.5915	0	-33.6201	1.55639
-34.5715	1.13571e-15	-33.6001	1.45489
-34.5515	8.57143e-15	-33.5801	1.31203
-34.5315	4.42143e-14	-33.5601	1.14286
-34.5115	2.26429e-13	-33.5401	0.954887
-34.4915	1.07143e-12	-33.5201	0.763158
-34.4715	4.89286e-12	-33.5001	0.582707
-34.4515	2.13571e-11	-33.4801	0.417293
-34.4315	8.92857e-11	-33.4601	0.27782
-34.4115	3.56429e-10	-33.4401	0.161654
-34.3915	1.36429e-09	-33.4201	0.0691729
-34.3715	5.02143e-09	-33.4001	-0.00132331
-34.3515	1.76429e-08	-33.3801	-0.0515038
-34.3315	5.95714e-08	-33.3601	-0.0830827
-34.3115	1.92857e-07	-33.3401	-0.0984962
-34.2915	5.96429e-07	-33.3201	-0.100376
-34.2715	1.77143e-06	-33.3001	-0.0932331
-34.2515	5.05e-06	-33.2801	-0.0796992
-34.2315	1.37857e-05	-33.2601	-0.0639098
-34.2115	3.61429e-05	-33.2401	-0.0481203
-34.1915	9.07143e-05	-33.2201	-0.0340977
-34.1715	0.000218571	-33.2001	-0.0229323
-34.1515	0.000506429	-33.1801	-0.0146241
-34.1315	0.00112143	-33.1601	-0.00883459
-34.1115	0.0024	-33.1401	-0.00507519
-34.0915	0.00491429	-33.1201	-0.00278571
-34.0715	0.00964286	-33.1001	-0.00144737
-34.0515	0.0182143	-33.0801	-0.000706767
-34.0315	0.0330714	-33.0601	-0.00030188
-34.0115	0.0577143	-33.0401	-6.12782e-05
-33.9915	0.0964286	-33.0201	0.000140226
-33.9715	0.155714	-33.0001	0.000413534
-33.9515	0.240714	-32.9801	0.000883459
-33.9315	0.357857	-32.9601	0.0017406
-33.9115	0.511429	-32.9401	0.00325188
-33.8915	0.702857	-32.9201	0.00578947
-33.8715	0.928571	-32.9001	0.00988722
-33.8515	1.17857	-32.8801	0.0161654
-33.8315	1.43571	-32.8601	0.0252632
-33.8115	1.69286	-32.8401	0.037594
-33.7915	1.91429	-32.8201	0.0541353
-33.7715	2.09286	-32.8001	0.0736842
-33.7515	2.21429	-32.7801	0.0966165
-33.7315	2.28571	-32.7601	0.121053
-33.7115	2.31429	-32.7401	0.145113
-33.6915	2.32857	-32.7201	0.166541
-33.6715	2.37143	-32.7001	0.183083
-33.6515	2.46429	-32.6801	0.192857
-33.6315	2.65	-32.6601	0.195113
-33.6115	2.95	-32.6401	0.18985
-33.5915	3.35714	-32.6201	0.178195
-33.5715	3.85714	-32.6001	0.16203
-33.5515	4.40714	-32.5801	0.144361
-33.5315	4.93571	-32.5601	0.127444
-33.5115	5.37857	-32.5401	0.115414
-33.4915	5.65714	-32.5201	0.11203
-33.4715	5.72143	-32.5001	0.12218
-33.4515	5.52857	-32.4801	0.151128
-33.4315	5.07857	-32.4601	0.204887
-33.4115	4.42857	-32.4401	0.287594
-33.3915	3.62143	-32.4201	0.402256
-33.3715	2.75	-32.4001	0.548872
-33.3515	1.89286	-32.3801	0.718045
-33.3315	1.12143	-32.3601	0.898496
-33.3115	0.488571	-32.3401	1.07895
-33.2915	0.0151429	-32.3201	1.2406
-33.2715	-0.298571	-32.3001	1.35714
-33.2515	-0.471429	-32.2801	1.42481
-33.2315	-0.532857	-32.2601	1.43609
-33.2115	-0.517143	-32.2401	1.40226
-33.1915	-0.454286	-32.2201	1.33835
-33.1715	-0.370714	-32.2001	1.27068
-33.1515	-0.285	-32.1801	1.22932
-33.1315	-0.207143	-32.1601	1.24436
-33.1115	-0.142143	-32.1401	1.33459
-33.0915	-0.0921429	-32.1201	1.49624
-33.0715	-0.0535714	-32.1001	1.7218
-33.0515	-0.0237857	-32.0801	1.97744
-33.0315	0.00193571	-32.0601	2.22932
-33.0115	0.0284286	-32.0401	2.43233
-32.9915	0.0607143	-32.0201	2.55639
-32.9715	0.104286	-32.0001	2.57895
-32.9515	0.163571	-31.9801	2.49624
-32.9315	0.243571	-31.9601	2.32331
-32.9115	0.347857	-31.9401	2.07895
-32.8915	0.478571	-31.9201	1.80451
-32.8715	0.635	-31.9001	1.52632
-32.8515	0.814286	-31.8801	1.27444
-32.8315	1.01429	-31.8601	1.06767
-32.8115	1.22857	-31.8401	0.921053
-32.7915	1.45714	-31.8201	0.842105
-32.7715	1.68571	-31.8001	0.819549
-32.7515	1.92143	-31.7801	0.853383
-32.7315	2.15	-31.7601	0.928571
-32.7115	2.37857	-31.7401	1.03008
-32.6915	2.58571	-31.7201	1.13534
-32.6715	2.77143	-31.7001	1.23684
-32.6515	2.90714	-31.6801	1.31203
-32.6315	2.97857	-31.6601	1.35338
-32.6115	2.97857	-31.6401	1.3609
-32.5915	2.88571	-31.6201	1.33459
-32.5715	2.7	-31.6001	1.28571
-32.5515	2.43571	-31.5801	1.22556
-32.5315	2.10714	-31.5601	1.16165
-32.5115	1.73571	-31.5401	1.09774
-32.4915	1.35714	-31.5201	1.03008
-32.4715	0.985714	-31.5001	0.958647
-32.4515	0.651429	-31.4801	0.87218
-32.4315	0.367857	-31.4601	0.766917
-32.4115	0.142143	-31.4401	0.646617
-32.3915	-0.0240714	-31.4201	0.511278
-32.3715	-0.134286	-31.4001	0.383459
-32.3515	-0.195	-31.3801	0.273308
-32.3315	-0.217857	-31.3601	0.203383
-32.3115	-0.212857	-31.3401	0.183835
-32.2915	-0.189286	-31.3201	0.221429
-32.2715	-0.157857	-31.3001	0.31391
-32.2515	-0.123571	-31.2801	0.454887
-32.2315	-0.0914286	-31.2601	0.62406
-32.2115	-0.0645714	-31.2401	0.81203
-32.1915	-0.0434286	-31.2201	0.992481
-32.1715	-0.0278571	-31.2001	1.15038
-32.1515	-0.0170714	-31.1801	1.2594
-32.1315	-0.01	-31.1601	1.31579
-32.1115	-0.00560714	-31.1401	1.30451
-32.0915	-0.00300714	-31.1201	1.22556
-32.0715	-0.00154286	-31.1001	1.09398
-32.0515	-0.000757143	-31.0801	0.921053
-32.0315	-0.000355714	-31.0601	0.733083
-32.0115	-0.00016	-31.0401	0.552632
-31.9915	-6.88571e-05	-31.0201	0.409774
-31.9715	-2.83571e-05	-31.0001	0.320301
-31.9515	-1.12143e-05	-30.9801	0.293609
-31.9315	-4.22857e-06	-30.9601	0.332331
-31.9115	-1.52857e-06	-30.9401	0.428571
-31.8915	-5.29286e-07	-30.9201	0.567669
-31.8715	-1.74286e-07	-30.9001	0.733083
-31.8515	-5.43571e-08	-30.8801	0.902256
-31.8315	-1.61429e-08	-30.8601	1.05639
-31.8115	-4.72143e-09	-30.8401	1.17293
-31.7915	-7.64286e-10	-30.8201	1.23684
-31.7715	0	-30.8001	1.24436
-31.7515	0	-30.7801	1.18797
-31.7315	0	-30.7601	1.07143
-31.7115	0	-30.7401	0.909774
-31.6915	0	-30.7201	0.718045
-31.6715	0	-30.7001	0.515038
-31.6515	0	-30.6801	0.321053
-31.6315	0	-30.6601	0.154887
-31.6115	0	-30.6401	0.0280075
-31.5915	0	-30.6201	-0.0545113
-31.5715	0	-30.6001	-0.0932331
-31.5515	0	-30.5801	-0.0947368
-31.5315	0	-30.5601	-0.0669173
-31.5115	0	-30.5401	-0.0196992
-31.4915	0	-30.5201	0.0390977
-31.4715	0	-30.5001	0.102256
-31.4515	0	-30.4801	0.165038
-31.4315	0	-30.4601	0.22406
-31.4115	0	-30.4401	0.277068
-31.3915	0	-30.4201	0.32218
-31.3715	0	-30.4001	0.357519
-31.3515	0	-30.3801	0.379699
-31.3315	0	-30.3601	0.390977
-31.3115	0	-30.3401	0.387218
-31.2915	0	-30.3201	0.368045
-31.2715	0	-30.3001	0.332707
-31.2515	0	-30.2801	0.284211
-31.2315	0	-30.2601	0.226316
-31.2115	0	-30.2401	0.164662
-31.1915	0	-30.2201	0.104511
-31.1715	0	-30.2001	0.0511278
-31.1515	0	-30.1801	0.0087594
-31.1315	0	-30.1601	-0.0210902
-31.1115	0	-30.1401	-0.0383459
-31.0915	0	-30.1201	-0.0454887
-31.0715	0	-30.1001	-0.0443609
-31.0515	0	-30.0801	-0.0387218
-31.0315	0	-30.0601	-0.0309774
-31.0115	0	-30.0401	-0.0229699
-30.9915	0	-30.0201	-0.0159774
-30.9715	0	-30.0001	-0.0104511
-30.9515	0	-29.9801	-0.00646617
-30.9315	0	-29.9601	-0.00379699
-30.9115	0	-29.9401	-0.00211278
-30.8915	0	-29.9201	-0.0011203
-30.8715	0	-29.9001	-0.00056391
-30.8515	0	-29.8801	-0.000270301
-30.8315	0	-29.8601	-0.000123684
-30.8115	0	-29.8401	-5.41353e-05
-30.7915	0	-29.8201	-2.24812e-05
-30.7715	0	-29.8001	-8.90977e-06
-30.7515	0	-29.7801	-3.38722e-06
-30.7315	0	-29.7601	-1.22556e-06
-30.7115	0	-29.7401	-4.24812e-07
-30.6915	0	-29.7201	-1.40602e-07
-30.6715	0	-29.7001	-4.43609e-08
-30.6515	0	-29.6801	-1.34586e-08
-30.6315	0	-29.6601	-3.87218e-09
-30.6115	0	-29.6401	0
-30.5915	0	-29.6201	0
-30.5715	0	-29.6001	0
-30.5515	0	-29.5801	0
-30.5315	0	-29.5601	0
-30.5115	0	-29.5401	0
-30.4915	0	-29.5201	0
-30.4715	0	-29.5001	0
-30.4515	0	-29.4801	0
-30.4315	0	-29.4601	0
-30.4115	0	-29.4401	0
-30.3915	0	-29.4201	0
-30.3715	0	-29.4001	0
-30.3515	0	-29.3801	0
-30.3315	0	-29.3601	0
-30.3115	0	-29.3401	0
-30.2915	0	-29.3201	0
-30.2715	0	-29.3001	0
-30.2515	0	-29.2801	0
-30.2315	0	-29.2601	0
-30.2115	0	-29.2401	0
-30.1915	0	-29.2201	0
-30.1715	0	-29.2001	0
-30.1515	0	-29.1801	0
-30.1315	0	-29.1601	0
-30.1115	0	-29.1401	0
-30.0915	0	-29.1201	0
-30.0715	0	-29.1001	0
-30.0515	0	-29.0801	0
-30.0315	0	-29.0601	0
-30.0115	0	-29.0401	0
-29.9915	0	-29.0201	0
-29.9715	0	-29.0001	0
-29.9515	0	-28.9801	0
-29.9315	0	-28.9601	0
-29.9115	0	-28.9401	0
-29.8915	0	-28.9201	0
-29.8715	0	-28.9001	0
-29.8515	0	-28.8801	0
-29.8315	0	-28.8601	0
-29.8115	0	-28.8401	0
-29.7915	0	-28.8201	0
-29.7715	0	-28.8001	0
-29.7515	0	-28.7801	0
-29.7315	0	-28.7601	0
-29.7115	0	-28.7401	0
-29.6915	0	-28.7201	0
-29.6715	0	-28.7001	0
-29.6515	0	-28.6801	0
-29.6315	0	-28.6601	0
-29.6115	0	-28.6401	0
-29.5915	0	-28.6201	0
-29.5715	0	-28.6001	0
-29.5515	0	-28.5801	0
-29.5315	0	-28.5601	0
-29.5115	0	-28.5401	0
-29.4915	0	-28.5201	0
-29.4715	0	-28.5001	0
-29.4515	0	-28.4801	0
-29.4315	0	-28.4601	0
-29.4115	0	-28.4401	0
-29.3915	0	-28.4201	0
-29.3715	0	-28.4001	0
-29.3515	0	-28.3801	0
-29.3315	0	-28.3601	0
-29.3115	0	-28.3401	0
-29.2915	0	-28.3201	0
-29.2715	0	-28.3001	0
-29.2515	0	-28.2801	0
-29.2315	0	-28.2601	0
-29.2115	0	-28.2401	0
-29.1915	0	-28.2201	0
-29.1715	0	-28.2001	0
-29.1515	0	-28.1801	0
-29.1315	0	-28.1601	0
-29.1115	0	-28.1401	0
-29.0915	0	-28.1201	0
-29.0715	0	-28.1001	0
-29.0515	0	-28.0801	0
-29.0315	0	-28.0601	0
-29.0115	0	-28.0401	0
-28.9915	0	-28.0201	0
-28.9715	0	-28.0001	0
-28.9515	0	-27.9801	0
-28.9315	0	-27.9601	0
-28.9115	0	-27.9401	0
-28.8915	0	-27.9201	0
-28.8715	0	-27.9001	0
-28.8515	0	-27.8801	0
-28.8315	0	-27.8601	0
-28.8115	0	-27.8401	0
-28.7915	0	-27.8201	0
-28.7715	0	-27.8001	0
-28.7515	0	-27.7801	0
-28.7315	0	-27.7601	0
-28.7115	0	-27.7401	0
-28.6915	0	-27.7201	0
-28.6715	0	-27.7001	0
-28.6515	0	-27.6801	0
-28.6315	0	-27.6601	0
-28.6115	0	-27.6401	0
-28.5915	0	-27.6201	0
-28.5715	0	-27.6001	0
-28.5515	0	-27.5801	0
-28.5315	0	-27.5601	0
-28.5115	0	-27.5401	0
-28.4915	0	-27.5201	0
-28.4715	0	-27.5001	0
-28.4515	0	-27.4801	0
-28.4315	0	-27.4601	0
-28.4115	0	-27.4401	0
-28.3915	0	-27.4201	0
-28.3715	0	-27.4001	0
-28.3515	0	-27.3801	0
-28.3315	0	-27.3601	0
-28.3115	0	-27.3401	0
-28.2915	0	-27.3201	0
-28.2715	0	-27.3001	0
-28.2515	0	-27.2801	0
-28.2315	0	-27.2601	0
-28.2115	0	-27.2401	0
-28.1915	0	-27.2201	0
-28.1715	0	-27.2001	0
-28.1515	0	-27.1801	0
-28.1315	0	-27.1601	0
-28.1115	0	-27.1401	0
-28.0915	0	-27.1201	0
-28.0715	0	-27.1001	0
-28.0515	0	-27.0801	0
-28.0315	0	-27.0601	0
-28.0115	0	-27.0401	0
-27.9915	0	-27.0201	0
-27.9715	0	-27.0001	0
-27.9515	0	-26.9801	0
-27.9315	0	-26.9601	0
-27.9115	0	-26.9401	0
-27.8915	0	-26.9201	0
-27.8715	0	-26.9001	0
-27.8515	0	-26.8801	0
-27.8315	0	-26.8601	0
-27.8115	0	-26.8401	0
-27.7915	0	-26.8201	0
-27.7715	0	-26.8001	0
-27.7515	0	-26.7801	0
-27.7315	0	-26.7601	0
-27.7115	0	-26.7401	0
-27.6915	0	-26.7201	0
-27.6715	0	-26.7001	0
-27.6515	0	-26.6801	0
-27.6315	0	-26.6601	0
-27.6115	0	-26.6401	0
-27.5915	0	-26.6201	0
-27.5715	0	-26.6001	0
-27.5515	0	-26.5801	0
-27.5315	0	-26.5601	0
-27.5115	0	-26.5401	0
-27.4915	0	-26.5201	0
-27.4715	0	-26.5001	0
-27.4515	0	-26.4801	0
-27.4315	0	-26.4601	0
-27.4115	0	-26.4401	0
-27.3915	0	-26.4201	0
-27.3715	0	-26.4001	0
-27.3515	0	-26.3801	0
-27.3315	0	-26.3601	0
-27.3115	0	-26.3401	0
-27.2915	0	-26.3201	0
-27.2715	0	-26.3001	0
-27.2515	0	-26.2801	0
-27.2315	0	-26.2601	0
-27.2115	0	-26.2401	0
-27.1915	0	-26.2201	0
-27.1715	0	-26.2001	0
-27.1515	0	-26.1801	0
-27.1315	0	-26.1601	0
-27.1115	0	-26.1401	0
-27.0915	0	-26.1201	0
-27.0715	0	-26.1001	0
-27.0515	0	-26.0801	0
-27.0315	0	-26.0601	0
-27.0115	0	-26.0401	0
-26.9915	0	-26.0201	0
-26.9715	0	-26.0001	0
-26.9515	0	-25.9801	0
-26.9315	0	-25.9601	0
-26.9115	0	-25.9401	0
-26.8915	0	-25.9201	0
-26.8715	0	-25.9001	0
-26.8515	0	-25.8801	0
-26.8315	0	-25.8601	0
-26.8115	0	-25.8401	0
-26.7915	0	-25.8201	0
-26.7715	0	-25.8001	0
-26.7515	0	-25.7801	0
-26.7315	0	-25.7601	0
-26.7115	0	-25.7401	0
-26.6915	0	-25.7201	0
-26.6715	0	-25.7001	0
-26.6515	0	-25.6801	0
-26.6315	0	-25.6601	0
-26.6115	0	-25.6401	0
-26.5915	0	-25.6201	0
-26.5715	0	-25.6001	0
-26.5515	0	-25.5801	0
-26.5315	0	-25.5601	0
-26.5115	0	-25.5401	0
-26.4915	0	-25.5201	0
-26.4715	0	-25.5001	0
-26.4515	0	-25.4801	0
-26.4315	0	-25.4601	0
-26.4115	0	-25.4401	0
-26.3915	0	-25.4201	0
-26.3715	0	-25.4001	0
-26.3515	0	-25.3801	0
-26.3315	0	-25.3601	0
-26.3115	0	-25.3401	0
-26.2915	0	-25.3201	0
-26.2715	0	-25.3001	0
-26.2515	0	-25.2801	0
-26.2315	0	-25.2601	0
-26.2115	0	-25.2401	0
-26.1915	0	-25.2201	0
-26.1715	0	-25.2001	0
-26.1515	0	-25.1801	0
-26.1315	0	-25.1601	0
-26.1115	0	-25.1401	0
-26.0915	0	-25.1201	0
-26.0715	0	-25.1001	0
-26.0515	0	-25.0801	0
-26.0315	0	-25.0601	0
-26.0115	0	-25.0401	0
-25.9915	0	-25.0201	0
-25.9715	0	-25.0001	0
-25.9515	0	-24.9801	0
-25.9315	0	-24.9601	0
-25.9115	0	-24.9401	0
-25.8915	0	-24.9201	0
-25.8715	0	-24.9001	0
-25.8515	0	-24.8801	0
-25.8315	0	-24.8601	0
-25.8115	0	-24.8401	0
-25.7915	0	-24.8201	0
-25.7715	0	-24.8001	0
-25.7515	0	-24.7801	0
-25.7315	0	-24.7601	0
-25.7115	0	-24.7401	0
-25.6915	0	-24.7201	0
-25.6715	0	-24.7001	0
-25.6515	0	-24.6801	0
-25.6315	0	-24.6601	0
-25.6115	0	-24.6401	0
-25.5915	0	-24.6201	0
-25.5715	0	-24.6001	0
-25.5515	0	-24.5801	0
-25.5315	0	-24.5601	0
-25.5115	0	-24.5401	0
-25.4915	0	-24.5201	0
-25.4715	0	-24.5001	0
-25.4515	0	-24.4801	0
-25.4315	0	-24.4601	0
-25.4115	0	-24.4401	0
-25.3915	0	-24.4201	0
-25.3715	0	-24.4001	0
-25.3515	0	-24.3801	0
-25.3315	0	-24.3601	0
-25.3115	0	-24.3401	0
-25.2915	0	-24.3201	0
-25.2715	0	-24.3001	0
-25.2515	0	-24.2801	0
-25.2315	0	-24.2601	0
-25.2115	0	-24.2401	0
-25.1915	0	-24.2201	0
-25.1715	0	-24.2001	0
-25.1515	0	-24.1801	0
-25.1315	0	-24.1601	0
-25.1115	0	-24.1401	0
-25.0915	0	-24.1201	0
-25.0715	0	-24.1001	0
-25.0515	0	-24.0801	0
-25.0315	0	-24.0601	0
-25.0115	0	-24.0401	0
-24.9915	0	-24.0201	0
-24.9715	0	-24.0001	0
-24.9515	0	-23.9801	0
-24.9315	0	-23.9601	0
-24.9115	0	-23.9401	0
-24.8915	0	-23.9201	0
-24.8715	0	-23.9001	0
-24.8515	0	-23.8801	0
-24.8315	0	-23.8601	0
-24.8115	0	-23.8401	0
-24.7915	0	-23.8201	0
-24.7715	0	-23.8001	0
-24.7515	0	-23.7801	0
-24.7315	0	-23.7601	0
-24.7115	0	-23.7401	0
-24.6915	0	-23.7201	0
-24.6715	0	-23.7001	0
-24.6515	0	-23.6801	0
-24.6315	0	-23.6601	0
-24.6115	0	-23.6401	0
-24.5915	0	-23.6201	0
-24.5715	0	-23.6001	0
-24.5515	0	-23.5801	0
-24.5315	0	-23.5601	0
-24.5115	0	-23.5401	0
-24.4915	0	-23.5201	0
-24.4715	0	-23.5001	0
-24.4515	0	-23.4801	0
-24.4315	0	-23.4601	0
-24.4115	0	-23.4401	0
-24.3915	0	-23.4201	0
-24.3715	0	-23.4001	0
-24.3515	0	-23.3801	0
-24.3315	0	-23.3601	0
-24.3115	0	-23.3401	0
-24.2915	0	-23.3201	0
-24.2715	0	-23.3001	0
-24.2515	0	-23.2801	0
-24.2315	0	-23.2601	0
-24.2115	0	-23.2401	0
-24.1915	0	-23.2201	0
-24.1715	0	-23.2001	0
-24.1515	0	-23.1801	0
-24.1315	0	-23.1601	0
-24.1115	0	-23.1401	0
-24.0915	0	-23.1201	0
-24.0715	0	-23.1001	0
-24.0515	0	-23.0801	0
-24.0315	0	-23.0601	0
-24.0115	0	-23.0401	0
-23.9915	0	-23.0201	0
-23.9715	0	-23.0001	0
-23.9515	0	-22.9801	0
-23.9315	0	-22.9601	0
-23.9115	0	-22.9401	0
-23.8915	0	-22.9201	0
-23.8715	0	-22.9001	0
-23.8515	0	-22.8801	0
-23.8315	0	-22.8601	0
-23.8115	0	-22.8401	0
-23.7915	0	-22.8201	0
-23.7715	0	-22.8001	0
-23.7515	0	-22.7801	0
-23.7315	0	-22.7601	0
-23.7115	0	-22.7401	0
-23.6915	0	-22.7201	0
-23.6715	0	-22.7001	0
-23.6515	0	-22.6801	0
-23.6315	0	-22.6601	0
-23.6115	0	-22.6401	0
-23.5915	0	-22.6201	0
-23.5715	0	-22.6001	0
-23.5515	0	-22.5801	0
-23.5315	0	-22.5601	0
-23.5115	0	-22.5401	0
-23.4915	0	-22.5201	0
-23.4715	0	-22.5001	0
-23.4515	0	-22.4801	0
-23.4315	0	-22.4601	0
-23.4115	0	-22.4401	0
-23.3915	0	-22.4201	0
-23.3715	0	-22.4001	0
-23.3515	0	-22.3801	0
-23.3315	0	-22.3601	0
-23.3115	0	-22.3401	0
-23.2915	0	-22.3201	0
-23.2715	0	-22.3001	0
-23.2515	0	-22.2801	0
-23.2315	0	-22.2601	0
-23.2115	0	-22.2401	0
-23.1915	0	-22.2201	0
-23.1715	0	-22.2001	0
-23.1515	0	-22.1801	0
-23.1315	0	-22.1601	0
-23.1115	0	-22.1401	0
-23.0915	0	-22.1201	0
-23.0715	0	-22.1001	0
-23.0515	0	-22.0801	0
-23.0315	0	-22.0601	0
-23.0115	0	-22.0401	0
-22.9915	0	-22.0201	0
-22.9715	0	-22.0001	0
-22.9515	0	-21.9801	0
-22.9315	0	-21.9601	0
-22.9115	0	-21.9401	0
-22.8915	0	-21.9201	0
-22.8715	0	-21.9001	0
-22.8515	0	-21.8801	0
-22.8315	0	-21.8601	0
-22.8115	0	-21.8401	0
-22.7915	0	-21.8201	0
-22.7715	0	-21.8001	0
-22.7515	0	-21.7801	0
-22.7315	0	-21.7601	0
-22.7115	0	-21.7401	0
-22.6915	0	-21.7201	0
-22.6715	0	-21.7001	0
-22.6515	0	-21.6801	0
-22.6315	0	-21.6601	0
-22.6115	0	-21.6401	0
-22.5915	0	-21.6201	0
-22.5715	0	-21.6001	0
-22.5515	0	-21.5801	0
-22.5315	0	-21.5601	0
-22.5115	0	-21.5401	0
-22.4915	0	-21.5201	0
-22.4715	0	-21.5001	0
-22.4515	0	-21.4801	0
-22.4315	0	-21.4601	0
-22.4115	0	-21.4401	0
-22.3915	0	-21.4201	0
-22.3715	0	-21.4001	0
-22.3515	0	-21.3801	0
-22.3315	0	-21.3601	0
-22.3115	0	-21.3401	0
-22.2915	0	-21.3201	0
-22.2715	0	-21.3001	0
-22.2515	0	-21.2801	0
-22.2315	0	-21.2601	0
-22.2115	0	-21.2401	0
-22.1915	0	-21.2201	0
-22.1715	0	-21.2001	0
-22.1515	0	-21.1801	0
-22.1315	0	-21.1601	0
-22.1115	0	-21.1401	0
-22.0915	0	-21.1201	0
-22.0715	0	-21.1001	0
-22.0515	0	-21.0801	0
-22.0315	0	-21.0601	0
-22.0115	0	-21.0401	0
-21.9915	0	-21.0201	0
-21.9715	0	-21.0001	0
-21.9515	0	-20.9801	0
-21.9315	0	-20.9601	0
-21.9115	0	-20.9401	0
-21.8915	0	-20.9201	0
-21.8715	0	-20.9001	0
-21.8515	0	-20.8801	0
-21.8315	0	-20.8601	0
-21.8115	0	-20.8401	0
-21.7915	0	-20.8201	0
-21.7715	0	-20.8001	0
-21.7515	0	-20.7801	0
-21.7315	0	-20.7601	0
-21.7115	0	-20.7401	0
-21.6915	0	-20.7201	0
-21.6715	0	-20.7001	0
-21.6515	0	-20.6801	0
-21.6315	0	-20.6601	0
-21.6115	0	-20.6401	0
-21.5915	0	-20.6201	0
-21.5715	0	-20.6001	0
-21.5515	0	-20.5801	0
-21.5315	0	-20.5601	0
-21.5115	0	-20.5401	0
-21.4915	0	-20.5201	0
-21.4715	0	-20.5001	0
-21.4515	0	-20.4801	0
-21.4315	0	-20.4601	0
-21.4115	0	-20.4401	0
-21.3915	0	-20.4201	0
-21.3715	0	-20.4001	0
-21.3515	0	-20.3801	0
-21.3315	0	-20.3601	0
-21.3115	0	-20.3401	0
-21.2915	0	-20.3201	0
-21.2715	0	-20.3001	0
-21.2515	0	-20.2801	0
-21.2315	0	-20.2601	0
-21.2115	0	-20.2401	0
-21.1915	0	-20.2201	0
-21.1715	0	-20.2001	0
-21.1515	0	-20.1801	0
-21.1315	0	-20.1601	0
-21.1115	0	-20.1401	0
-21.0915	0	-20.1201	0
-21.0715	0	-20.1001	0
-21.0515	0	-20.0801	0
-21.0315	0	-20.0601	0
-21.0115	0	-20.0401	0
-20.9915	0	-20.0201	0
-20.9715	0	-20.0001	0
-20.9515	0	-19.9801	0
-20.9315	0	-19.9601	0
-20.9115	0	-19.9401	0
-20.8915	0	-19.9201	0
-20.8715	0	-19.9001	0
-20.8515	0	-19.8801	0
-20.8315	0	-19.8601	0
-20.8115	0	-19.8401	0
-20.7915	0	-19.8201	0
-20.7715	0	-19.8001	0
-20.7515	0	-19.7801	0
-20.7315	0	-19.7601	0
-20.7115	0	-19.7401	0
-20.6915	0	-19.7201	0
-20.6715	0	-19.7001	0
-20.6515	0	-19.6801	0
-20.6315	0	-19.6601	0
-20.6115	0	-19.6401	0
-20.5915	0	-19.6201	0
-20.5715	0	-19.6001	0
-20.5515	0	-19.5801	0
-20.5315	0	-19.5601	0
-20.5115	0	-19.5401	0
-20.4915	0	-19.5201	0
-20.4715	0	-19.5001	0
-20.4515	0	-19.4801	0
-20.4315	0	-19.4601	0
-20.4115	0	-19.4401	0
-20.3915	0	-19.4201	0
-20.3715	0	-19.4001	0
-20.3515	0	-19.3801	0
-20.3315	0	-19.3601	0
-20.3115	0	-19.3401	0
-20.2915	0	-19.3201	0
-20.2715	0	-19.3001	0
-20.2515	0	-19.2801	0
-20.2315	0	-19.2601	0
-20.2115	0	-19.2401	0
-20.1915	0	-19.2201	0
-20.1715	0	-19.2001	0
-20.1515	0	-19.1801	0
-20.1315	0	-19.1601	0
-20.1115	0	-19.1401	0
-20.0915	0	-19.1201	0
-20.0715	0	-19.1001	0
-20.0515	0	-19.0801	0
-20.0315	0	-19.0601	0
-20.0115	0	-19.0401	0
-19.9915	0	-19.0201	0
-19.9715	0	-19.0001	0
-19.9515	0	-18.9801	0
-19.9315	0	-18.9601	0
-19.9115	0	-18.9401	0
-19.8915	0	-18.9201	5.71429e-16
-19.8715	0	-18.9001	4.3609e-15
-19.8515	0	-18.8801	2.26316e-14
-19.8315	0	-18.8601	1.12406e-13
-19.8115	0	-18.8401	5.33835e-13
-19.7915	0	-18.8201	2.43985e-12
-19.7715	0	-18.8001	1.06391e-11
-19.7515	0	-18.7801	4.43609e-11
-19.7315	0	-18.7601	1.77068e-10
-19.7115	0	-18.7401	6.76692e-10
-19.6915	0	-18.7201	2.47744e-09
-19.6715	0	-18.7001	8.68421e-09
-19.6515	0	-18.6801	2.90602e-08
-19.6315	0	-18.6601	9.32331e-08
-19.6115	0	-18.6401	2.85714e-07
-19.5915	0	-18.6201	8.38346e-07
-19.5715	0	-18.6001	2.35714e-06
-19.5515	0	-18.5801	6.31579e-06
-19.5315	0	-18.5601	1.62782e-05
-19.5115	0	-18.5401	3.98496e-05
-19.4915	0	-18.5201	9.3985e-05
-19.4715	0	-18.5001	0.000211654
-19.4515	0	-18.4801	0.000454887
-19.4315	0	-18.4601	0.00093609
-19.4115	0	-18.4401	0.00183835
-19.3915	0	-18.4201	0.00345113
-19.3715	0	-18.4001	0.00620301
-19.3515	0	-18.3801	0.0106015
-19.3315	0	-18.3601	0.0173684
-19.3115	1.34286e-16	-18.3401	0.0271429
-19.2915	7.21429e-16	-18.3201	0.0406015
-19.2715	3.75e-15	-18.3001	0.0575188
-19.2515	1.87857e-14	-18.2801	0.0778195
-19.2315	8.92857e-14	-18.2601	0.100376
-19.2115	4.05714e-13	-18.2401	0.123308
-19.1915	1.76429e-12	-18.2201	0.143609
-19.1715	7.35714e-12	-18.2001	0.158647
-19.1515	2.93571e-11	-18.1801	0.166165
-19.1315	1.12143e-10	-18.1601	0.16391
-19.1115	4.1e-10	-18.1401	0.151504
-19.0915	1.43571e-09	-18.1201	0.130827
-19.0715	4.82143e-09	-18.1001	0.104135
-19.0515	1.55e-08	-18.0801	0.0744361
-19.0315	4.75714e-08	-18.0601	0.0454887
-19.0115	1.4e-07	-18.0401	0.0205263
-18.9915	3.95e-07	-18.0201	0.00121805
-18.9715	1.07143e-06	-18.0001	-0.0116917
-18.9515	2.76429e-06	-17.9801	-0.018609
-18.9315	6.86429e-06	-17.9601	-0.0207143
-18.9115	1.62857e-05	-17.9401	-0.0194737
-18.8915	3.72143e-05	-17.9201	-0.016391
-18.8715	8.14286e-05	-17.9001	-0.0127068
-18.8515	0.000170714	-17.8801	-0.00913534
-18.8315	0.000342857	-17.8601	-0.00616541
-18.8115	0.000662143	-17.8401	-0.00390977
-18.7915	0.00122857	-17.8201	-0.00230827
-18.7715	0.00219286	-17.8001	-0.00121053
-18.7515	0.00375714	-17.7801	-0.000402256
-18.7315	0.00621429	-17.7601	0.000387218
-18.7115	0.00992857	-17.7401	0.00150376
-18.6915	0.0152857	-17.7201	0.00349248
-18.6715	0.0227857	-17.7001	0.00721805
-18.6515	0.033	-17.6801	0.013985
-18.6315	0.0464286	-17.6601	0.0259023
-18.6115	0.0637143	-17.6401	0.0458647
-18.5915	0.0857143	-17.6201	0.0770677
-18.5715	0.112143	-17.6001	0.12406
-18.5515	0.144286	-17.5801	0.190602
-18.5315	0.182857	-17.5601	0.279323
-18.5115	0.227143	-17.5401	0.390977
-18.4915	0.276429	-17.5201	0.518797
-18.4715	0.33	-17.5001	0.657895
-18.4515	0.385	-17.4801	0.789474
-18.4315	0.437857	-17.4601	0.902256
-18.4115	0.485	-17.4401	0.977444
-18.3915	0.524286	-17.4201	1
-18.3715	0.553571	-17.4001	0.962406
-18.3515	0.572143	-17.3801	0.868421
-18.3315	0.583571	-17.3601	0.725564
-18.3115	0.594286	-17.3401	0.556391
-18.2915	0.610714	-17.3201	0.37594
-18.2715	0.640714	-17.3001	0.21015
-18.2515	0.69	-17.2801	0.0721805
-18.2315	0.764286	-17.2601	-0.0288722
-18.2115	0.864286	-17.2401	-0.0913534
-18.1915	0.978571	-17.2201	-0.120301
-18.1715	1.10714	-17.2001	-0.123684
-18.1515	1.23571	-17.1801	-0.110902
-18.1315	1.36429	-17.1601	-0.0898496
-18.1115	1.47857	-17.1401	-0.0672932
-18.0915	1.56429	-17.1201	-0.0466165
-18.0715	1.62857	-17.1001	-0.0294361
-18.0515	1.65	-17.0801	-0.0158271
-18.0315	1.62857	-17.0601	-0.00432331
-18.0115	1.57143	-17.0401	0.00729323
-17.9915	1.45714	-17.0201	0.0218797
-17.9715	1.3	-17.0001	0.0428571
-17.9515	1.10714	-16.9801	0.0744361
-17.9315	0.885714	-16.9601	0.121053
-17.9115	0.655714	-16.9401	0.186842
-17.8915	0.435	-16.9201	0.274812
-17.8715	0.238571	-16.9001	0.383459
-17.8515	0.0785714	-16.8801	0.511278
-17.8315	-0.0395714	-16.8601	0.650376
-17.8115	-0.115	-16.8401	0.785714
-17.7915	-0.152857	-16.8201	0.898496
-17.7715	-0.160714	-16.8001	0.977444
-17.7515	-0.148571	-16.7801	1.00376
-17.7315	-0.125714	-16.7601	0.973684
-17.7115	-0.0992857	-16.7401	0.890977
-17.6915	-0.0735714	-16.7201	0.766917
-17.6715	-0.0512143	-16.7001	0.620301
-17.6515	-0.034	-16.6801	0.477444
-17.6315	-0.0215	-16.6601	0.363158
-17.6115	-0.0129286	-16.6401	0.298496
-17.5915	-0.00742857	-16.6201	0.292481
-17.5715	-0.00410714	-16.6001	0.346617
-17.5515	-0.00217143	-16.5801	0.451128
-17.5315	-0.00109286	-16.5601	0.582707
-17.5115	-0.000530714	-16.5401	0.725564
-17.4915	-0.000246429	-16.5201	0.845865
-17.4715	-0.00011	-16.5001	0.924812
-17.4515	-4.7e-05	-16.4801	0.943609
[truncated: 1,241 more rows]
